# Supplementary material for: Phyllanthus emblica (Amla) Fruit Powder as a Supplement to Improve Preweaning Dairy Calves’ Health: Effect on Antioxidant Capacity, Immune Response, and Gut Bacterial Diversity
Source: Biology (Basel). 2022 Dec 1;11(12):1753. doi: 10.3390/biology11121753 (PMC9774823; doi:10.3390/biology11121753)
Supplement: Supplementary file 1 [file biology-11-01753-s001.zip]

Archive with 7 entries (7 files):
- Figure S1.tif
- Figure S2.tif
- Figure S3.tif
- Figure S4.tif
- Figure S5.tif
- Table S1.xls
- Table S2.xls
