# Supplementary material for: Phyllanthus emblica (Amla) Fruit Powder as a Supplement to Improve Preweaning Dairy Calves’ Health: Effect on Antioxidant Capacity, Immune Response, and Gut Bacterial Diversity
Source: Biology (Basel). 2022 Dec 1;11(12):1753. doi: 10.3390/biology11121753 (PMC9774823; doi:10.3390/biology11121753)
Supplement: Supplementary file 1 [file biology-11-01753-s001.zip › Table S1.xls]

## Sheet: Supplementary Table S1
	Supplementary Table S1: Fecal bacterial taxa that significantly differed among treatments by LEfSe at 28 days of age
SN	Species name	group	Mean	LDA_value	P-value
1	p__Firmicutes.c__Clostridia	CON	5.76103	4.94107	0.0166764
2	p__Firmicutes.c__Clostridia.o__Peptostreptococcales-Tissierellales.f__Peptostreptococcaceae.g__Romboutsia	PE5	4.41563	4.22277	0.0277089
3	p__Firmicutes.c__Clostridia.o__unclassified_c__Clostridia.f__unclassified_c__Clostridia	CON	2.4666	2.96008	0.00213798
4	p__Firmicutes.c__Bacilli.o__Erysipelotrichales.f__Erysipelatoclostridiaceae.g__Sharpea	CON	3.35462	3.0427	0.0152494
5	p__Firmicutes.c__Negativicutes.o__Veillonellales-Selenomonadales.f__Veillonellaceae.g__Megasphaera	PE5	3.07259	2.83877	0.0245947
6	p__Proteobacteria.c__Alphaproteobacteria.o__Caulobacterales.f__Caulobacteraceae.g__norank_f__Caulobacteraceae	PE20	2.10644	2.85107	0.0390818
7	p__Proteobacteria.c__Alphaproteobacteria.o__Caulobacterales.f__Caulobacteraceae	PE20	2.12417	2.8069	0.0439364
8	p__Firmicutes.c__Clostridia.o__unclassified_c__Clostridia.f__unclassified_c__Clostridia.g__unclassified_c__Clostridia	CON	2.4666	2.54505	0.00213798
9	p__Cyanobacteria	PE20	4.11148	3.87201	0.0368021
10	p__Proteobacteria.c__Alphaproteobacteria.o__Caulobacterales	PE20	2.12417	2.59106	0.0439364
11	p__Proteobacteria.c__Alphaproteobacteria	PE5	2.24475	2.30376	0.0209165
12	p__Firmicutes.c__Bacilli.o__RF39	CON	4.19723	3.84174	0.0204932
13	p__Firmicutes.c__Bacilli.o__RF39.f__norank_o__RF39	CON	4.19723	3.84174	0.0204932
14	p__Firmicutes.c__Bacilli.o__Erysipelotrichales.f__Erysipelotrichaceae.g__Erysipelotrichaceae_UCG-006	PE5	3.36572	3.12671	0.0308711
15	p__Firmicutes.c__Clostridia.o__unclassified_c__Clostridia	CON	2.4666	3.01838	0.00213798
16	p__Firmicutes.c__Clostridia.o__Peptostreptococcales-Tissierellales.f__Peptostreptococcaceae.g__Terrisporobacter	PE5	3.26153	3.10407	0.0216309
17	p__Firmicutes.c__Bacilli.o__RF39.f__norank_o__RF39.g__norank_f__norank_o__RF39	CON	4.19723	3.84174	0.0204932
18	p__Actinobacteriota.c__Actinobacteria.o__Actinomycetales.f__Actinomycetaceae.g__Mobiluncus	PE10	1.68048	2.83909	0.0390682
	CON, PE5, PE10, PE20, and PE40 indicate control (0), 5, 10, 20, and 40 g/d/head supplementation of Amla fruit powder, respectively
	P < 0.05 is statistically significant
