# Supplementary material for: Phyllanthus emblica (Amla) Fruit Powder as a Supplement to Improve Preweaning Dairy Calves’ Health: Effect on Antioxidant Capacity, Immune Response, and Gut Bacterial Diversity
Source: Biology (Basel). 2022 Dec 1;11(12):1753. doi: 10.3390/biology11121753 (PMC9774823; doi:10.3390/biology11121753)
Supplement: Supplementary file 1 [file biology-11-01753-s001.zip › Table S2.xls]

## Sheet: Supplementary Table S2
	Supplementary Table S2: Fecal bacterial taxa that significantly differed among treatments by LEfSe at 75 days of age
SN	Species name	group	Mean	LDA_value	Pvalue
1	p__Firmicutes.c__Clostridia.o__Lachnospirales.f__Lachnospiraceae.g__Ruminococcus_gnavus_group	PE40	2.10644	2.85722	0.00482844
2	p__Firmicutes.c__Bacilli.o__Erysipelotrichales.f__Erysipelotrichaceae.g__Holdemanella	PE10	2.90232	2.68818	0.0401686
3	p__Actinobacteriota.c__Coriobacteriia.o__Coriobacteriales.f__Atopobiaceae.g__Olsenella	PE10	3.79775	3.41984	0.00838364
4	p__Firmicutes.c__Clostridia.o__unclassified_c__Clostridia.f__unclassified_c__Clostridia	PE40	3.30716	2.99235	0.0109249
5	p__Firmicutes.c__Negativicutes.o__Veillonellales-Selenomonadales.f__Veillonellaceae.g__Dialister	PE5	2.55874	2.56179	0.0331594
6	p__Firmicutes.c__Clostridia.o__Oscillospirales.f__Ruminococcaceae	PE10	4.98465	4.42586	0.0412609
7	p__Firmicutes.c__Bacilli.o__Erysipelotrichales.f__Erysipelatoclostridiaceae.g__Sharpea	PE5	2.89649	2.60749	0.00772694
8	p__Actinobacteriota.c__Coriobacteriia.o__Coriobacteriales	PE10	4.03777	3.51838	0.01909
9	p__Proteobacteria.c__Gammaproteobacteria.o__Aeromonadales.f__Succinivibrionaceae.g__Succinivibrio	PE5	2.83682	2.52469	0.0168546
10	p__Firmicutes.c__Clostridia.o__Oscillospirales.f__Ruminococcaceae.g__Subdoligranulum	PE10	4.19561	3.92976	0.018191
11	p__Proteobacteria.c__Gammaproteobacteria.o__Aeromonadales.f__Succinivibrionaceae	PE5	2.8435	2.50109	0.0172903
12	p__Firmicutes.c__Negativicutes.o__Acidaminococcales.f__Acidaminococcaceae.g__Succiniclasticum	PE40	2.55874	2.92191	0.0353867
13	p__Proteobacteria.c__Gammaproteobacteria.o__Aeromonadales	PE5	2.8435	2.5011	0.0172903
14	p__Firmicutes.c__Clostridia.o__Peptostreptococcales-Tissierellales.f__Peptostreptococcaceae.g__Paeniclostridium	PE5	2.47442	2.57367	0.010337
15	p__Firmicutes.c__Clostridia.o__unclassified_c__Clostridia.f__unclassified_c__Clostridia.g__unclassified_c__Clostridia	PE40	3.30716	2.98891	0.0109249
16	p__Firmicutes.c__Clostridia.o__Oscillospirales.f__Butyricicoccaceae.g__unclassified_f__Butyricicoccaceae	PE20	2.90808	2.76107	0.0189819
17	p__Firmicutes.c__Clostridia.o__Lachnospirales.f__Lachnospiraceae.g__Howardella	PE5	2.74742	2.5911	0.0288026
18	p__Firmicutes.c__Bacilli.o__Erysipelotrichales.f__Erysipelatoclostridiaceae.g__norank_f__Erysipelatoclostridiaceae	PE5	2.40747	2.48721	0.0408489
19	p__Firmicutes.c__Negativicutes.o__Veillonellales-Selenomonadales.f__Veillonellaceae	PE5	2.83004	2.52963	0.0211256
20	p__Firmicutes.c__Clostridia.o__Christensenellales.f__Christensenellaceae	PE20	4.5288	4.0361	0.0347533
21	p__Actinobacteriota	CON	4.23449	3.93115	0.0153844
22	p__Proteobacteria.c__Gammaproteobacteria	PE5	3.47597	3.03326	0.0409349
23	p__Bacteroidota.c__Bacteroidia.o__Bacteroidales.f__p-2534-18B5_gut_group.g__norank_f__p-2534-18B5_gut_group	PE20	2.68527	2.82955	0.000497311
24	p__Actinobacteriota.c__Coriobacteriia	PE10	4.03777	3.51838	0.01909
25	p__Proteobacteria.c__Gammaproteobacteria.o__Burkholderiales.f__Alcaligenaceae.g__Pelistega	PE5	2.48966	2.5875	0.0143417
26	p__Firmicutes.c__Clostridia.o__Christensenellales	PE20	4.5288	4.0361	0.0347533
27	p__Actinobacteriota.c__Coriobacteriia.o__Coriobacteriales.f__Atopobiaceae	PE10	3.81755	3.4126	0.00831426
28	p__Firmicutes.c__Clostridia.o__Oscillospirales.f__Ruminococcaceae.g__Caproiciproducens	PE5	2.83004	2.61192	0.0317361
29	p__Proteobacteria.c__Gammaproteobacteria.o__Burkholderiales.f__Alcaligenaceae	PE5	2.48966	2.5861	0.0143417
30	p__Firmicutes.c__Bacilli.o__Erysipelotrichales.f__Erysipelotrichaceae.g__Erysipelotrichaceae_UCG-009	PE40	2.1576	2.71528	0.0283605
31	p__Firmicutes.c__Clostridia.o__unclassified_c__Clostridia	PE40	3.30716	2.99128	0.0109249
32	p__Firmicutes.c__Clostridia.o__Christensenellales.f__Christensenellaceae.g__Christensenellaceae_R-7_group	PE20	4.52612	4.03359	0.0323779
33	p__Bacteroidota.c__Bacteroidia.o__Bacteroidales.f__p-2534-18B5_gut_group	PE20	2.68527	2.83053	0.000497311
	CON, PE5, PE10, PE20, and PE40 indicate control (0), 5, 10, 20, and 40 g/d/head supplementation of Amla fruit powder, respectively
	P < 0.05 is statistically significant
